# Supplementary material for: Chain-Extendable Crosslinked Hydrogels Using Branching RAFT Modification
Source: Gels. 2023 Mar 17;9(3):235. doi: 10.3390/gels9030235 (PMC10048396; doi:10.3390/gels9030235)
Supplement: Supplementary file 1 [file gels-09-00235-s001.zip]

Archive with 1 entries (1 files):
- gels-2265182-supplementary.pdf
